# Supplementary material for: Centrioles are frequently amplified in early B cell development but dispensable for humoral immunity
Source: Nat Commun. 2024 Oct 15;15:8890. doi: 10.1038/s41467-024-53222-4 (PMC11480410; doi:10.1038/s41467-024-53222-4)
Supplement: Supplementary file 4 — Source Data [file 41467_2024_53222_MOESM4_ESM.xlsx]

## Sheet: Fig. 1
Fig 1A
	PLK4
CM CD4	0.0602626	0.0966317	0.0631547
EM CD4	0.0891868	0.0576407	0.112526
naive CD4	0.0490494	0.0295	0.0464
CM CD8	0.0377901	0.0712887	0.0322474
EM CD8	0.19455	0.102634	0.068626
naive CD8	0.0481355	0.0513289	0.0533224
DP	0.133566	0.11212	0.585594
DN	0.106964	0.385144	0.188398	0.0370561	0.182642
B1	0.0297482	0.0207968	0.0354848
MZ B	0.058132	0.015665	0.045956
FO B	0.0619462	0.0419256	0.0459622
trans B	0.0530779	0.0419372	0.100949
imm. IgM	0.108125	0.0808111	0.062742
small pre B	0.120566	0.102469	0.0986364
large pre B	0.589658	0.462451	0.0809811	0.326953	0.260105
pro B	0.225953	0.186302	0.161599
CLP	0.25931	0.221244	0.335155
LSK	0.0476878	0.82809	0.117022	0.326607	0.229121
	PLK2
CM CD4	0.0082605	0.00696689	0.00822719
EM CD4	0.013332	0.00365267	0.00585751
naive CD4	0.00202854	0.0012	0.0037
CM CD8	0.00191727	0.00051415	0.00122735
EM CD8	0.00411838	0.00665749	0.00700588
naive CD8	0.00069503	0.000920304	0.00059752
DP	0.00584209	0.00238477	0.0158832
DN	7.2828e-05	0.106964	0.0129143	0.00128555	2.42383e-05
B1	0.0192528	0.00961061	0.0261006
MZ B	0.00194573	0.00233698	0.00306915
FO B	0.0304552	0.0308257	0.0211654
trans B	0.0445071	0.0442239	0.113763
imm. IgM	0.0764103	0.0570605	0.12765
small pre B	0.572695	0.224331	0.178413	0.100097	0.585181
large pre B	0.0694843	0.0363228	0.00685127
pro B	0.00920086	0.0149723	0.0183652
CLP	0.00647796	0.00616098	0.00511232
LSK	0.0351143	0.218656	0.00168712	0.00141767	0.0009518
	PLK1
CM CD4	0.137762	0.0644124	0.0725534
EM CD4	0.138709	0.104746	0.0548175
naive CD4	0.03318	0.00920255	0.00983143
CM CD8	0.0282556	0.0143605	0.012191
EM CD8	0.36325	0.185911	0.346745
naive CD8	0.0643245	0.0516342	0.0444024
DP	0.162133	0.243038	0.448031
DN	0.148469	0.0130954	0.100949
B1	0.0460996	0.0289198	0.0629832
MZ B	0.065307	0.044791	0.039824
FO B	0.016267	0.035434	0.0480381
trans B	0.050841	0.109833	0.094926
imm. IgM	0.0100584	0.03883	0.0273079
small pre B	0.215563	0.288974	0.0297812
large pre B	1.34864	1.09116	0.790567
pro B	0.738245	0.511242	0.494468
CLP	0.491402	0.610398	0.0553963
LSK	0.141671	0.0951836	0.0623105	0.281851	0.224733
Fig 1B	>4 centrioles
CD4 CM	0	0.465116	0
CD4 EM	2.46914	0	0
CD4 naive	0	0	0
CD8 CM	0	0.436681	0.3125
CD8 EM	0	0	0
CD8 naive	0	0	0
DP	1.18694	1.28617	2.00803
DN	5.50459	3.84615	4.42804	3.29218	9.67742
B1	5.24345	0	0.408163
MZ B	0.865801	4.61538	2.94118	0.684932
FO B	0	1.76211	0.31746
trans B	1.80995	1.03093	2.38908	1.07914
imm. IgM	1.84502	1.62602	14.5299	4.29185	2.05761
small pre B	0.775194	0.917431	0
large pre B	24.5	10.8	21.2
pro B	9.95025	10.9524	15.38	11.203	7.85124
CLP	2.1	14.577	2.65487	2.28571	5.28634
LSK	2.7027	3.15315	4.84848	2.51799
Fig 1c
					>4 centrioles					depicted values		SG2M			depicted values
	>4 centrioles	SG2M			replicate 1	replicate 2	replicate 3	replicate 4	replicate 5	average		mouse 1	mouse 2	mouse 3	mean
CD8 naive	0	0.211			0	0	0			0		0.249076	0.184713	0.204975	0.211273
CD8 EM	0	9.1845			0	0	0			0		8.23637	9.44962	9.95443	9.1845
CD8 CM	0.25	2.746			0	0.436681	0.3125			0.249727		2.88179	2.57345	2.79239	2.74611
CD4 naive	0	0.09			0	0	0			0		0.117084	0.0977538	0.0630584	0.0896999
CD4 EM	0.823	2.434			2.46914	0	0			0.823045		2.14502	2.51408	2.6739	2.43399
CD4 CM	0.155039	3.787			0	0.465116	0			0.155039		3.70599	4.54545	3.22515	3.78742
DN	5.35	10.2374			5.50459	3.84615	4.42804	3.29218	9.67742	5.34968		11.4546	10.3139	9.08162	10.2374
DP	1.494	5.67469			1.18694	1.28617	2.00803			1.49372		6.44638	6.392	4.43479	5.67469
pro B	10.914	20.9326			10.9524	14.6552	9.95025	11.1607	7.85124	10.914		20.0252	20.4435	22.4044	20.9326
large pre B	18.8333	60.7292			24.5	10.8	21.2			18.8333		63.1883	68.6203	51.6539	60.7292
small pre B	0.564	0.667294			0.775194	0.917431	0			0.564208		0.632065	0.729808	0.644142	0.667294
imm IgM	4.87008	3.76			1.84502	1.62602	14.5299	4.29185	2.05761	4.87008		3.76344	3.7807	3.7368	3.76027
transB	1.57727	2.687			1.80995	1.03093	2.38908	1.07914		1.57727		2.37928	3.08512	2.64322	2.6871
Fol B	0.693192	0.286			0	1.76211	0.31746			0.693192		0.423408	0.22305	0.248094	0.286149
MZ	2.27682	1.836			0.865801	4.61538	2.94118	0.684932		2.27682		1.49908	1.88101	2.19343	1.83561
B1	1.884	1.844			5.24345	0	0.408163			1.88387		1.12213	1.20994	4.61633	1.84374
CLP	5.38079	1.169			2.1	14.577	2.65487	2.28571	5.28634	5.38079		1.11034	1.5851	0.906591	1.16853
LSK	3.30874	5.685			2.7027	3.15315	4.84848	2.51799		3.56811		9.13373	4.59747	4.37628	5.68535
Fig 1d
DATA in Figure
		1			2			3			4			>4
CEP164		100	97.7064	98.5019	0	0.917431	1.49813	0	0	0
CP110					18.8732	31.9502	23.166	25.6338	21.5768	20.0772	30.9859	35.6846	35.5212	24.507	10.7884	21.2355
Fig. 1e
	0			1-4			5-10			>10
2-4 CENT1 foci	60	59.6154	49.1525	36	28.8462	40.678	2	11.5385	10.1695	2	0	0
>4 CENT1 foci	25	40	22.2222	37.5	40	44.4444	37.5	20	22.2222	0	0	11.1111
Fig 1f
Centriole count
	2			3			4			>4
G1	82	84.1727	83.9357	8.8	5.39568	3.61446	6	8.99281	8.83534	3.2	1.43885	3.61446
S/G2/M	8.18182	9.58333	7.03125	9.09091	5	3.90625	68.6364	73.3333	71.875	14.0909	12.0833	17.1875
G1	56.2232	67.5127	50.1946	5.15022	6.59898	14.786	23.176	13.198	20.2335	15.4506	12.6904	14.786
S/G2/M	63.9535	66.8367	59.0244	4.06977	3.06122	17.561	20.9302	18.8775	11.7073	11.0465	11.2245	11.7073
Fig 1g % of proB BCL2tg cells in cell cycle phase after CHK1i treatment
	G1			S			G2			M			subG1
UN	86.3	82.2	76.9	2.55	5.15	11.8	8.44	10.4	9.8	0.2	0.44	0.49	0.5	0.44	0.19
50nM	84.5	78.8	76.1	3.06	8.1	10.8	9.59	11.4	11.3	0.09	0.16	0.82	0.5	0.22	0.11
100nM	82.9	85.2	81.8	1.62	3.58	8.49	12	9.64	8.29	0.049	0.23	0.29	1.43	0.23	0.17
250nM	82.1	82.8	81.9	2.92	4.38	8.3	11.2	10.3	9.31	0.094	0.042	0.036	1.37	0.55	0.32
Fig. 1h % of proB BCL2tg cells with CA after CHK1i treatment
UN	50nM	100nM	250nM
23.1441	22.0588	20.7373	18.7234
20.7965	20.5742	18.0095	14.2857
20.2765	20.6522	17.6471	12.0567
18.4332	20.9945	17.7215	11.811
20.7729	20.5714	19.5489	11.4286
Fig. 1i % of proB with CA wt vs Rag1KO
wt	Rag1-/-
9.95025	10.8108
10.9524	8.08081
15.38	13.1818
11.203
7.85124
1j % of cells in G2M
untreated	100nM SYKi	500nM SYKi
9.63	5.41	0.34
7.99	5.77	0.4
10.7	3.4	1.19
1k% of cells with CA after SYK inhibitor treatment 48h
	untreated	100nM SYKi	500nM SYKi
	14.2222	11.1702	0.625
	14.4144	7.7586	0
	10.0719	2.6316	3.2258

## Sheet: Fig. 2
Fig 2a % of cells in subG1
		wt							Bcl2							p21 -/-							p53 -/-							Pidd1 -/-							MCL1tg
d0		7.23	5.99	13.2	0.19		1.45	4.35	6.79	6.19	8.34	6.68				5.86	17	9.71					2.11	26.6	3.62	2.37	4.36			7.13	14.7	6.13	0.37	2.03	1.23		0.17	0.14	0.058	0.3
d3		19.2	19.7	25	18.9		27	26.4	6.53	3.47	3.26	0.83				21	23	20.6					7.52	4.5	3.67	3.34	3.42			33.2	19.3	21.2	20.6	44.1	26.8		2.84	1.8	1.82	1.76
d5		45	43.7	40.7	52		36.3	35.5	6.74	4.11	3.53	5.86				39.3	36.2	41.3					57.9	28	26.4	28.5	33.2			33.5	29.4	30.4	52.8	38.9	32.8		6.16	6.2	5.12	5.33
d7		62.9	48.2	48.7	41.9		61.8	65	7.81	11.1	5.28	13.8				49.3	48.5	59.2					58.4	48.3	41.1	43.6	48.2			32.8	26.8	35.2	65.5	51.3	45.8		8.63	5.07	5.15	5.37
Bonferroni's multiple comparisons test	Predicted (LS) mean diff,	95,00% CI of diff,	Below threshold?	Summary	Adjusted P Value		Bonferroni's multiple comparisons test	Predicted (LS) mean diff,	95,00% CI of diff,	Below threshold?	Summary	Adjusted P Value		Bonferroni's multiple comparisons test	Predicted (LS) mean diff,	95,00% CI of diff,	Below threshold?	Summary	Adjusted P Value
d3							d5							d7
wt vs. Bcl2	19.18	7,176 to 31,18	Yes	***	0.000310648		wt vs. Bcl2	37.14	25,14 to 49,14	Yes	****	1.16e-11		wt vs. Bcl2	45.25	33,25 to 57,25	Yes	****	<0,0000000000001
wt vs. p21 -/-	1.167	-11,98 to 14,31	No	ns	>0,9999999999999		wt vs. p21 -/-	3.267	-9,881 to 16,41	No	ns	>0,9999999999999		wt vs. p21 -/-	2.417	-10,73 to 15,56	No	ns	>0,9999999999999
wt vs. p53 -/-	18.21	6,951 to 29,47	Yes	***	0.000256924		wt vs. p53 -/-	7.4	-3,859 to 18,66	No	ns	0.435237		wt vs. p53 -/-	6.83	-4,429 to 18,09	No	ns	0.569031
wt vs. Pidd1 -/-	-4.833	-15,57 to 5,901	No	ns	>0,9999999999999		wt vs. Pidd1 -/-	5.9	-4,835 to 16,63	No	ns	0.757165		wt vs. Pidd1 -/-	11.85	1,115 to 22,58	Yes	*	0.0231252
wt vs. MCL1tg	20.65	8,643 to 32,65	Yes	****	9.26481e-05		wt vs. MCL1tg	36.5	24,50 to 48,50	Yes	****	2.25e-11		wt vs. MCL1tg	48.7	36,69 to 60,70	Yes	****	<0,0000000000001
Fig 2b % of cells with >4 CP110 foci
		wt						BCL2tg						p21 -/-						p53 -/-						Pidd1 -/-						MCL1tg
d0		10.1942	11.1607	7.85124	17	14.7059	20.398	5.88235	3.58744	3.63636	5.14019			8.98876	8.93855	7.47664				6.92308	7.33945	7.82609	7.77027	5.24193		10.5	10.6667	6.55738	9.3023			5.35714	11.6364	13.198	11.3821
d3		18.8073	8.13008	6.66667	24.6154	24.5283	25.7426	28.4848	19.8925	25.6522	17.4797			5.76923	5.75221	15.5172				21.519	13.9918	20.2479	18.6603	24.0741		13.1148	9.74026	13.615	18.1435			21.9512	24.6324	24.8387	29.6552
d5		15.6098	2.55319	10.7759	2.94118	14.5729	7.73196	29.2453	21.0728	27.1084				6.94981	6.72646	5.44747				14.2857	8.22511	11.1111	12.037	7.6555		14.5329	13.9013	17.8423	10			11.9565	24	21.0227	24.6753
d7		8.37	3.63636	3.19635	2.30415	2.82258	0.833333	17.0543	25.5814	19.5205	19.6262			0.865801	2.30415	2.42915				2.7907	5.14019	11.2	9.77199	3.95257		11.6364	10.9589	10.3774	7.4074			18.9591	19.9422	11.9355	16.4265
Bonferroni's multiple comparisons test	Predicted (LS) mean diff,	95,00% CI of diff,	Below threshold?	Summary	Adjusted P Value		Bonferroni's multiple comparisons test	Predicted (LS) mean diff,	95,00% CI of diff,	Below threshold?	Summary	Adjusted P Value
d5							d7
wt vs. BCL2tg	-16.78	-24,46 to -9,094	Yes	****	7.62231e-07		wt vs. BCL2tg	-16.92	-23,93 to -9,904	Yes	****	5.9094e-08
wt vs. p21 -/-	2.656	-5,028 to 10,34	No	ns	>0,999999999999		wt vs. p21 -/-	1.661	-6,023 to 9,345	No	ns	>0,999999999999
wt vs. p53 -/-	-1.632	-8,212 to 4,948	No	ns	>0,999999999999		wt vs. p53 -/-	-3.044	-9,624 to 3,536	No	ns	>0,999999999999
wt vs. Pidd1 -/-	-5.038	-12,05 to 1,976	No	ns	0.308149		wt vs. Pidd1 -/-	-6.568	-13,58 to 0,4466	No	ns	0.0780348
wt vs. MCL1tg	-11.38	-18,40 to -4,368	Yes	***	0.000257043		wt vs. MCL1tg	-13.29	-20,30 to -6,274	Yes	****	1.68782e-05
Fig 2c % of AnnexinV ToPro3+ wt proB cells with QVD
		UN				QVD
d3		26.2	21.8	24	29.4	5.58	6.36	8.73	8.73
d5		40.3	37.4	43.6	47.8	13.7	11.7	14.2	15.2
d7		65.9	59	68.9	60	18.5	20	26.9	20.6
Bonferroni's multiple comparisons test	Mean Diff,	95,00% CI of diff,	Below threshold?	Summary	Adjusted P Value
UN - QVD
d3	18	11,56 to 24,44	Yes	****	2.30276e-06
d5	28.58	22,13 to 35,02	Yes	****	2.258e-09
d7	41.95	35,51 to 48,39	Yes	****	4e-12
Fig 2d % of wt proB cells with >4 centrioles after QVD treatment
		UN				QVD
d3		20.9302	21.4286	21.5447	18.2741	24.2991	21.6346	15.493	16.7488
d5		11.7391	17.1598	11.6279	10.3604	23.8806	19.5122	19.3237	20.9821
d7		7.7381	3.8674	3.8835	5.3498	13.8158	11.25	17.0833	11.5578
Fig 2e % of counted cells with X number of CEP164 foci
	wt d0					wt d3					p53-/- d0					p53-/- d3					BCL2tg d0					BCL2tg d3
1	100	98.1132	98.7952	85.7143	80.5556	98.8439	100	100	86.8421	94.4134	93.0769	94.1176	95			95	91.4414	91.3793			80.1843	82.9493	84.6774			79.9145	89.5735	92.7711
2	0	1.88679	1.20482	12.4424	19.4444	1.15607	0	0	13.1579	5.58659	6.15385	5.88235	5			5	7.65766	6.89655			18.4332	15.2074	12.9032			20.0855	10.4265	7.22892
3	0	0	0	0.921659	0	0	0	0	0	0	0.769231	0	0			0	0.900901	1.72414			1.38249	1.38249	1.6129			0	0	0
Fig 2g % of cells in subG1
	wt			Pidd1-/-			BCL2tg
UN	38.8	29.5	29.5	31.4	31.2	33.2	3	2.4	6.2
2µM DHCB	87.5	96.1	73.4	74.8	79.2	65	47.4	46	12.2
4µM DHCB	95.54	97.16	94.7	74.6	76.5	78.6	29.9	31.2	9.7
Tukey's multiple comparisons test	Mean Diff,	95,00% CI of diff,	Below threshold?	Summary	Adjusted P Value		Tukey's multiple comparisons test	Mean Diff,	95,00% CI of diff,	Below threshold?	Summary	Adjusted P Value
2µM DHCB							4µM DHCB
wt vs. Pidd1-/-	12.67	-6,565 to 31,90	No	ns	0.239406		wt vs. Pidd1-/-	19.23	0,002057 to 38,46	Yes	*	0.0499729
wt vs. BCL2tg	50.47	31,24 to 69,70	Yes	****	8.00779e-06		wt vs. BCL2tg	72.2	52,97 to 91,43	Yes	****	4.9894e-08
Pidd1-/- vs. BCL2tg	37.8	18,57 to 57,03	Yes	***	0.000252169		Pidd1-/- vs. BCL2tg	52.97	33,74 to 72,20	Yes	****	4.22688e-06
Fig 2h % of cells polyploid
	wt			Pidd1-/-			BCL2tg
UN	0.19	0.31525	0.119318	0.13	0.19	0.0263726	0.63	0.796	2.95931
2µM DHCB	8.24	6.594	4.01146	29.01	26.58	6.65155	55.56	49.11	25.8
4µM DHCB	5.921	3.34	5.67766	33.77	34.31	17.314	63.13	62.98	50.54
Tukey's multiple comparisons test	Mean Diff,	95,00% CI of diff,	Below threshold?	Summary	Adjusted P Value		Tukey's multiple comparisons test	Mean Diff,	95,00% CI of diff,	Below threshold?	Summary	Adjusted P Value
2µM DHCB							4µM DHCB
wt vs. Pidd1-/-	-14.47	-30,75 to 1,816	No	ns	0.0866717		wt vs. Pidd1-/-	-23.49	-39,77 to -7,204	Yes	**	0.00462462
wt vs. BCL2tg	-37.21	-53,49 to -20,93	Yes	****	4.53055e-05		wt vs. BCL2tg	-53.9	-70,19 to -37,62	Yes	****	3.23e-07
Pidd1-/- vs. BCL2tg	-22.74	-39,02 to -6,461	Yes	**	0.00595902		Pidd1-/- vs. BCL2tg	-30.42	-46,70 to -14,14	Yes	***	0.000430449

## Sheet: Fig. 3
Fig 3a Plk4 mRNA induction (normalized to HPRT)
		rtTA			rtTA Plk4
d0		0.100756	0.0976052	0.0476976	0.0580055	0.0977891	0.064039
d3		0.0577187	0.0948222	0.08472	0.0566838	0.0717504	0.0914647
d5		0.0689901	0.110828	0.109681	0.106097	0.0920844	0.0930059
d5+Dox		0.109614	0.127776	0.160861	0.393076	0.548656	0.497824
d7		0.138682	0.181751	0.343162	0.183652	0.0933793	0.554301
d7+Dox		0.24696	0.528364	0.699579	0.913601	2.0852	3.8459
Fig 3b % of cells with extra centrioles
	rtTA						rtTA Plk4						rtTA Plk4 BCL2tg						rtTA BCL2tg
d3+Dox	31.6832	32.2981	26.7857	26.4069	37.234	25.5319	36.4641	40.8163	35.9375	30.9859			42.029	37.7049	40.884				28.1588	19.2157	25.2	17.8571
d5+Dox	21.9626	15.0183	18.3333	20.6704	16.7442	13.5849	24.5283	38.7978	29.2135	28.8			32.2581	16.3265	40.6393					29.2683	20.9424	26.4605
d7+Dox	11.5183	7.8947	10.2679	9.2593	7.451	8.134	9.32203	18.8976	15.7895	19.0083			31.4286	39.645	36.5385				16.1435	24.8619	18.5668	18.2609
Tukey's multiple comparisons test	Predicted (LS) mean diff,	95,00% CI of diff,	Below threshold?	Summary	Adjusted P Value
d7+Dox
rtTA vs. rtTA Plk4	-6.667	-15,05 to 1,712	No	ns	0.159761
rtTA vs. rtTA Plk4 BCL2tg	-26.78	-35,96 to -17,60	Yes	****	1.0997e-08
rtTA vs. rtTA BCL2tg	-10.37	-18,75 to -1,992	Yes	*	0.010171
rtTA Plk4 vs. rtTA Plk4 BCL2tg	-20.12	-30,03 to -10,20	Yes	****	1.86443e-05
rtTA Plk4 vs. rtTA BCL2tg	-3.704	-12,88 to 5,475	No	ns	0.701236
rtTA Plk4 BCL2tg vs. rtTA BCL2tg	16.41	6,498 to 26,33	Yes	***	0.000411656
Fig 3c % of cells in subG1 + mutants
	rtTA								rtTA BCL2tg								rtTA Plk4								rtTA Plk4 BCL2tg
d3+Dox	18.6069	23.1	18.4031	19.5	12.3	19.2			19.2308	2.99367	4.53926	1.3744	0.78	1.1	0.38		43.9	73.8	35.1	51.6	18.9	13.7	23.5	32	7.29282	1.91	4.69
d5+Dox	32.0949	31.1	37.3104	39	44.3	42.2			1.24037	1.23581	0.74539	2.06019	3.28	1.4	0.86		87	74.3	72.2		73.4	52.5	57.8	72.7	9.54151	12.1	36.3
d7+Dox	55.421	43	57.3026	54.9	53.8	61.9			10.8458	3.84419	2.81788	9.62432	30.2	3.18	7.03		93.1	95.7	76.8	75.9	82.9	72.3	99.2	99.1	38.2903	55.5	36.4
Tukey's multiple comparisons test	Predicted (LS) mean diff,	95,00% CI of diff,	Below threshold?	Summary	Adjusted P Value		Tukey's multiple comparisons test	Predicted (LS) mean diff,	95,00% CI of diff,	Below threshold?	Summary	Adjusted P Value		Tukey's multiple comparisons test	Predicted (LS) mean diff,	95,00% CI of diff,	Below threshold?	Summary	Adjusted P Value
d3+Dox							d5+Dox							d7+Dox
rtTA vs. rtTA BCL2tg	14.18	-0,9606 to 29,31	No	ns	0.0742696		rtTA vs. rtTA BCL2tg	36.12	20,99 to 51,26	Yes	****	2.34351e-07		rtTA vs. rtTA BCL2tg	44.74	29,60 to 59,87	Yes	****	6.92e-10
rtTA vs. rtTA Plk4	-18.04	-32,74 to -3,351	Yes	*	0.0101264		rtTA vs. rtTA Plk4	-32.32	-47,45 to -17,18	Yes	****	2.9393e-06		rtTA vs. rtTA Plk4	-32.49	-47,18 to -17,79	Yes	****	1.37771e-06
rtTA vs. rtTA Plk4 BCL2tg	13.89	-5,351 to 33,13	No	ns	0.235626		rtTA vs. rtTA Plk4 BCL2tg	18.35	-0,8842 to 37,59	No	ns	0.0667465		rtTA vs. rtTA Plk4 BCL2tg	10.99	-8,247 to 30,23	No	ns	0.437881
rtTA BCL2tg vs. rtTA Plk4	-32.22	-46,30 to -18,14	Yes	****	6.33979e-07		rtTA BCL2tg vs. rtTA Plk4	-68.44	-82,98 to -53,90	Yes	****	1.8e-11		rtTA BCL2tg vs. rtTA Plk4	-77.23	-91,31 to -63,15	Yes	****	1.8e-11
rtTA BCL2tg vs. rtTA Plk4 BCL2tg	-0.2884	-19,06 to 18,49	No	ns	0.999976		rtTA BCL2tg vs. rtTA Plk4 BCL2tg	-17.77	-36,54 to 1,006	No	ns	0.0699497		rtTA BCL2tg vs. rtTA Plk4 BCL2tg	-33.75	-52,52 to -14,97	Yes	****	7.71392e-05
rtTA Plk4 vs. rtTA Plk4 BCL2tg	31.93	13,51 to 50,35	Yes	***	0.000139785		rtTA Plk4 vs. rtTA Plk4 BCL2tg	50.67	31,90 to 69,45	Yes	****	9.529e-09		rtTA Plk4 vs. rtTA Plk4 BCL2tg	43.48	25,06 to 61,90	Yes	****	3.0491e-07
Fig 3d % of cells from different B cell development stages with extra centrioles
		wt					BCL2tg					p53-/-					p21-/-					Pidd1-/-					MCL1tg
pro B		9.95025	10.9524	15.38	11.203	7.85124	5.22876	1.31004	2.94118			6.92308	7.33945	5.40541			8.98876	8.93855	7.47664			10.5	10.6667	6.55738			5.35714	11.6364	13.198	11.3821
large pre B		24.51	10.79	21.24			15.8537	17.6707	19.8444			12.8	19.0647	19.305			18.6364	25.4808	24.8996			20.354	12.8788	19.7842			29.0816	23.4146	22.905	21.1538
small pre B		0.78	0.92	0			0.873362	0.809717	0.653595			0	0.436681	0.458716			0	0	0.843882			0.392157	0	0			1.08696	0.3663	0.438596	0
mature		0	1.76211	0.31746			1.16279	1.0453	4			0	0.531915	0			0	0	0.851064			1.49254	0.46729	0			1.27389	3.84615	0.406504	1.4218
Fig 3e
	% in G2M ex vivo
	wt	Pidd	p21	p53	BCL2tg	MCL1tg
	6.616	12.9514	8.65	9.317	1.139	4.55444
	7.375	8.62684	10.082	11.599	0.979	6.34381
	5.414	7.66645	9.28	11.165	2.357	4.50125
				14.381	1.727	7.10179
Fig 3f
	calculated number of proB cells with extra centrioles
	wt	Pidd	p21	p53	BCL2tg	MCL1tg
	34263.4	35175	25618	27702.7	43823.5	45267.9
	25673.6	38720	22972.1	17614.7	20627.8	72610.9
	32810	27541	14953.3	21794.8	33600	91198
	32794.1				41995.3	51219.5
	38283.5
	wt			Pidd			p21			p53			BCL2tg			MCL1tg
	% of cells with >4 centrioles	sorted cells	calculated number of cells with CA	% of cells with >4 centrioles	sorted cells	calculated number of cells with CA	% of cells with >4 centrioles	sorted cells	calculated number of cells with CA	% of cells with >4 centrioles	sorted cells	calculated number of cells with CA	% of cells with >4 centrioles	sorted cells	calculated number of cells with CA	% of cells with >4 centrioles	sorted cells	calculated number of cells with CA
	10.1942	334000	34048.6	10.5	335000	35175	8.98876	285000	25618	6.92308	400150	27702.7	5.88235	745000	43823.5	5.35714	845000	45267.9
	11.1607	307000	34263.4	10.6667	363000	38720	8.93855	257000	22972.1	7.33945	240000	17614.7	3.58744	575000	20627.8	11.6364	624000	72610.9
	7.85124	327000	25673.6	6.55738	420000	27541	7.47664	200000	14953.3	5.40541	403204	21794.8	3.63636	924000	33600	13.198	691000	91198
	17	193000	32810										5.14019	817000	41995.3	11.3821	450000	51219.5
	14.7059	223000	32794.1
	20.4724	187000	38283.5
Fig 3h
	low			high
0h	0	0.532	0	21.459	21.951	23.478
48h-IL7	0	0.465	0	1.105	0.957	1.471
72h-IL7	1.163	1.19	3.03	3.75	1.77	3.191
Bonferroni's multiple comparisons test	Mean Diff,	95,00% CI of diff,	Below threshold?	Summary	Adjusted P Value
low - high
0h	-22.12	-23,86 to -20,38	Yes	****	5.11e-13
48h-IL7	-1.023	-2,764 to 0,7186	No	ns	0.385601
72h-IL7	-1.109	-2,851 to 0,6319	No	ns	0.305915
Fig 3i
	low			high
0h	1.81	2.73	5.49	0.11	0.059	0.68
48h-IL7	6.28	8.35	7.89	7.55	11.6	6.03
72h-IL7	15.5	22.1	33.3	24.7	26.5	21.1
3k_Centriole count after CQ treatment
	-IL7				-IL7+CQ				+IL7+CQ				+IL7								>4
0h	29.2453	21.0728	27.1084	17.4797	29.2453	21.0728	27.1084	17.4797	29.2453	21.0728	27.1084	17.4797	29.2453	21.0728	27.1084	17.4797
24h	1.44928	2.91971	3.25733	2.15827	3.88693	4.09091	3.84615	3.53357	14.5985	16.6154	19.0871	19.4139	19.8925	25.6522	20.5128
48h	0.961538	0.408163	0.41841	1.45455	3.15315	0.921659	1.25	0.456621	14.7959	11.6751	18.1818	14.9573	21.8978	24.7126	17.8988
3l_MG132 more than 4 CP110 ffoci
	UN				500nM MG132
6h	23.2955	22.2727	13.2743		28.934	38.5093	32.5153
24h	13.8462	12.0755	10.3627		36.1446	45.4545	42.3313
Bonferroni's multiple comparisons test	Mean Diff,	95,00% CI of diff,	Below threshold?	Summary	Adjusted P Value
UN - 500nM MG132
6h	-13.71	-23,71 to -3,702	Yes	*	0.0109322
24h	-29.22	-39,22 to -19,21	Yes	****	8.45371e-05
3m_MG132 G2M
	UN				500nM MG132
6h	29	28.2	26.4		44.3	41.8	49.5
24h	24.6	27.2	27.8		41.4	33.8	43.7

## Sheet: Fig. 4
Fig 4a % of cells with number of centrioles
wt	0			1			2			3			4			>4
d0	0	8.88889	0.389105	0	1.48148	0.389105	77.6699	65.1852	63.8132	1.94175	5.92593	7.7821	10.1942	8.14815	14.786	10.1942	10.3704	12.8405
d3	0	2.38095	1.37615	0	0.595238	0.917431	31.6981	30.9524	29.8165	9.0566	7.7381	11.9266	25.6604	24.4048	19.2661	33.5849	33.9286	36.6972
25	16.4179	19.5489	12.5683	5.97015	9.02256	9.83607	31.3433	21.0526	44.8087	19.403	10.5263	2.18579	14.9254	15.7895	15.847	11.9403	24.0602	14.7541
125	20	42.8571	16.6667	18	11.9048	15.2778	36	30.9524	41.6667	8	2.38095	11.1111	14	11.9048	12.5	4	0	2.77778
200	22.2222	23.913	24.0741	24.0741	11.9565	18.5185	31.4815	44.5652	44.4444	3.7037	2.17391	1.85185	11.1111	7.6087	7.40741	7.40741	9.78261	3.7037
p21-/-
d0	0	0.552486	0	1.11111	0.552486	0	57.7778	64.6409	62.6168	5.55556	8.28729	11.6822	26.6667	17.1271	18.2243	8.88889	8.83978	7.47664
d3	0	0	0.429185	0.383142	0	0	60.1533	66.8142	50.6438	8.42912	7.9646	9.87124	25.2874	19.469	23.6052	5.74713	5.75221	15.4506
25	17.4797	18.5714	15.3153	22.3577	21.4286	16.6667	25.2033	31.9048	26.1261	12.6016	8.57143	15.7658	14.2276	15.2381	13.0631	8.13008	4.28571	13.0631
125	27.193	24	24.2424	21.4912	23.2	16.9697	19.7368	26.4	28.4848	7.89474	7.2	9.69697	13.1579	11.2	13.3333	10.5263	8	7.27273
200	40.4255	27.5	17.7305	23.4043	20.8333	13.4752	17.0213	32.5	36.8794	10.6383	12.5	12.766	6.38298	4.16667	12.0567	2.12766	2.5	7.0922
p53-/-
d0	0.436681	0	0	0	0	0.387597	57.2052	68.3761	50	8.29694	14.5299	14.7287	18.3406	8.54701	20.155	15.7205	8.54701	14.7287
d3	1.81818	0.790514	0	0	0.395257	2.04082	40.9091	52.5692	43.8776	11.8182	16.2055	16.3265	22.2727	13.0435	19.3878	23.1818	16.996	18.3673
25	11.1111	9.15493	9.45946	16.4444	8.80282	11.4865	39.5556	24.6479	27.027	4	13.0282	14.8649	20	20.7746	14.8649	8.88889	23.5915	22.2973
125	16.4251	27.1845	21.1679	15.4589	16.0194	18.6131	35.2657	32.0388	31.0219	12.5604	9.2233	11.3139	7.72947	7.28155	9.85401	12.5604	8.25243	8.0292
200	31.6456	23.1293	22.1739	16.0338	13.9456	16.9565	29.1139	29.5918	34.3478	6.75105	7.82313	10.4348	11.3924	7.48299	13.913	5.06329	18.0272	2.17391
BCL2tg
d0	0	1.38889	0	0	0.694444	1.35135	80.1858	74.3056	61.2613	6.19195	9.02778	15.7658	8.04954	9.02778	12.1622	5.57276	5.55556	9.45946
d3	1.44404	0	0.8	1.44404	0.485437	3.2	41.5162	42.233	31.2	11.1913	6.79612	17.6	19.4946	24.7573	20	24.9097	25.7282	27.2
25	18.9349	13.6612	14.1631	2.95858	9.28962	6.00858	36.6864	32.7869	43.3476	10.6509	11.4754	9.44206	14.2012	16.9399	14.1631	16.568	15.847	12.8755
125	20.4545	12.3288	17.094	16.3636	21.0046	17.9487	40.9091	45.6621	50.4274	12.2727	8.6758	6.41026	6.81818	5.93607	6.41026	3.18182	6.39269	1.7094
200	13.5593	22.1591	14.8649	15.2542	23.2955	18.9189	50.8475	38.6364	37.8378	9.32203	5.68182	6.75676	4.23729	7.95455	13.5135	6.77966	2.27273	8.10811
Fig 4B centriole depletion
		wt					Bcl2 tg					p21 -/-					p53 -/-
0		0	10.3704	0.77821			0	2.08333	1.35135			1.11111	1.10497	0			0.436681	0	0.387597
0		0	2.97619	2.29358			2.88809	4	0.485437			0.383142	0	0.429185			1.81818	1.18577	2.04082
25		22.3881	28.5714	22.4044			21.8935	22.9508	20.1717			39.8374	40	31.982			27.5556	17.9577	20.9459
125		38	54.7619	31.9444			36.8182	33.3333	35.0427			48.6842	47.2	41.2121			31.8841	43.2039	39.781
200		46.2963	35.8696	42.5926			28.8136	45.4545	33.7838			63.8298	48.3333	31.2057			47.6793	37.0748	39.1304
Fig 4c cell cycle of proB cells treated with Centrinone
wt	G1				S				G2M
d0	74.326	66.734	75.54	72.0802	13.986	17.487	13.875	18.7469	11.688	15.779	10.586	9.17293
d3	49.375	53.802	49.06	63.3241	29.375	29.581	26.489	25.1561	21.25	16.617	24.451	11.5198
25	49.719	61.779	35.401	70.5948	28.468	19.246	38.324	20.4002	21.812	18.975	26.275	9.005
125	63.94	60.084	54.685	62.9406	20.453	15.966	26.019	25.1762	15.608	23.95	19.296	11.8832
200	55.165	54.685		75.5371	24.975	26.019		12.0582	19.86	19.296		12.4047
p21
d0	67.0072	71.4431	57.8452	65.0924	21.5526	19.4106	28.2427	22.6899	11.4402	9.14634	13.9121	12.2177
d3	53.2216	42.6814	52.1378		25.7732	33.3333	28.1473		21.0052	23.9852	19.715
25	46.4437	46.3287	43.7071	42.4036	23.5669	22.4942	26.5446	30.3855	29.9894	31.1772	29.7483	27.2109
125	40.9806	42.0892	51.0374	34.2679	28.9426	33.4686	27.9036	31.4642	30.0768	24.4422	21.0589	34.2679
200	41.0546	42.5158	40.3922		36.0452	15.3197	17.2985		22.9002	42.1644	42.3094
p53
d0	58.0905	47.5327	60.1378	57.9668	27.7387	32.9305	23.4252	25.7087	14.1709	19.5368	16.437	16.3245
d3	53.1889	51.7429	55.4255	49.5686	31.0469	28.8671	28.0851	27.7085	15.7641	19.39	16.4894	22.7229
25	48.582	51.6534	54.702	43.167	33.2922	24.9715	21.0596	26.0304	18.1258	23.3751	24.2384	30.8026
125	47.3091	49.6781	49.4324	37.9237	30.0375	23.176	27.7606	27.8602	22.6533	27.1459	22.807	34.2161
200	44.9219	45.9487	54	45.7778	28.125	25.4359	22.9412	25.1111	26.9531	28.6154	23.0588	29.1111
d0	85.691	88.772	90.844		6.5	5.215	4.233		7.809	6.012	4.923
d3	55.831	55.992	63.42		27.554	27.593	25.285		16.615	16.415	11.295
25	52.62	60.022	55.726		27.074	21.389	24.847		20.306	18.589	19.427
125	59.98	53.511	65.839		17.912	26.809	16.356		22.108	19.681	17.805
200	64.91	68.905	70.485		21.707	16.736	14.551		13.383	14.36	14.964
Fig 4d % of cells TOPRO3+
	wt				BCL2				p53 -/-				wt+QVD
untreated	20.9302	21.4286	23.576	18.2741	0.99	1.6	0.93	0.57	8.2	10.9	4.9		5.58	6.36	8.73	8.73
125nM	79	84.4	83	76.7	2.53	3.81	1.41	1.03	21.2	15.4	6.05		5.5	6.67	7.38	6.03
Tukey's multiple comparisons test	Predicted (LS) mean diff,	95,00% CI of diff,	Below threshold?	Summary	Adjusted P Value		Tukey's multiple comparisons test	Predicted (LS) mean diff,	95,00% CI of diff,	Below threshold?	Summary	Adjusted P Value
untreated							125nM
wt vs. BCL2	20.03	14,08 to 25,98	Yes	****	2.3566e-08		wt vs. BCL2	78.58	72,63 to 84,53	Yes	****	<0,000000000001
wt vs. p53 -/-	13.05	6,623 to 19,48	Yes	****	6.34744e-05		wt vs. p53 -/-	66.56	60,13 to 72,99	Yes	****	<0,000000000001
wt vs. wt+QVD	13.7	7,750 to 19,65	Yes	****	1.10928e-05		wt vs. wt+QVD	74.38	68,43 to 80,33	Yes	****	<0,000000000001
BCL2 vs. p53 -/-	-6.978	-13,41 to -0,5485	Yes	*	0.0301423		BCL2 vs. p53 -/-	-12.02	-18,45 to -5,593	Yes	***	0.000181784
BCL2 vs. wt+QVD	-6.327	-12,28 to -0,3754	Yes	*	0.0344605		BCL2 vs. wt+QVD	-4.2	-10,15 to 1,752	No	ns	0.233406
p53 -/- vs. wt+QVD	0.65	-5,779 to 7,079	No	ns	0.992054		p53 -/- vs. wt+QVD	7.822	1,393 to 14,25	Yes	*	0.0133659
Fig 4e % of cells in subG1
	wt					p21 -/-					p53 -/-					Bcl2 tg
d0 untreated	0.77	1.5	0.48	0.864639		0.335946	0.21296	0.219184	0.184464		0.450225	2.54196	0.284621	0.146413		0.81	0.89	0.69
d3 untreated	19.2	19.7	33.4	25		20.8163	20.6829	19.1939			16.6499	9.91168	11.6541	5.60232		1.44	1.91	2.25
25	73.2	69.4	67.8	82.0082		62.0085	65.6181	55.3626	54.954		18.656	12.9096	22.0846	7.18744		4.77	6.35	2.66
125	72.5	76	72.2	80.1122		72.6509	63.3253	57.4444	67.543		19.3744	7.7045	9.03117	7.2327		3.02	5.4	3.23
200	69.9	64.8	85.458			73.3835	89.8798	71.8385	77.489		22.5025	8.4507	14.6586	6.66805		2.73	2.43	2.38
Tukey's multiple comparisons test	Predicted (LS) mean diff,	95,00% CI of diff,	Below threshold?	Summary	Adjusted P Value		Tukey's multiple comparisons test	Predicted (LS) mean diff,	95,00% CI of diff,	Below threshold?	Summary	Adjusted P Value			Tukey's multiple comparisons test	Predicted (LS) mean diff,	95,00% CI of diff,	Below threshold?	Summary	Adjusted P Value		Tukey's multiple comparisons test	Predicted (LS) mean diff,	95,00% CI of diff,	Below threshold?	Summary	Adjusted P Value
d3 untreated							25								125							200
wt vs. p21 -/-	4.094	-6,288 to 14,48	No	ns	0.723385		wt vs. p21 -/-	13.62	4,004 to 23,23	Yes	**	0.0023568			wt vs. p21 -/-	9.962	0,3501 to 19,57	Yes	*	0.0395082		wt vs. p21 -/-	-4.762	-15,14 to 5,621	No	ns	0.619261
wt vs. p53 -/-	13.37	3,758 to 22,98	Yes	**	0.00289979		wt vs. p53 -/-	57.89	48,28 to 67,50	Yes	****	<0,000000000000001			wt vs. p53 -/-	64.37	54,76 to 73,98	Yes	****	<0,000000000000001		wt vs. p53 -/-	60.32	49,93 to 70,70	Yes	****	<0,000000000000001
wt vs. Bcl2 tg	22.46	12,08 to 32,84	Yes	****	2.77983e-06		wt vs. Bcl2 tg	68.51	58,13 to 78,89	Yes	****	<0,000000000000001			wt vs. Bcl2 tg	71.32	60,94 to 81,70	Yes	****	<0,000000000000001		wt vs. Bcl2 tg	70.87	59,77 to 81,97	Yes	****	<0,000000000000001
p21 -/- vs. p53 -/-	9.277	-1,106 to 19,66	No	ns	0.0954912		p21 -/- vs. p53 -/-	44.28	34,66 to 53,89	Yes	****	<0,000000000000001			p21 -/- vs. p53 -/-	54.41	44,79 to 64,02	Yes	****	<0,000000000000001		p21 -/- vs. p53 -/-	65.08	55,47 to 74,69	Yes	****	<0,000000000000001
p21 -/- vs. Bcl2 tg	18.36	7,265 to 29,46	Yes	***	0.00031141		p21 -/- vs. Bcl2 tg	54.89	44,51 to 65,27	Yes	****	<0,000000000000001			p21 -/- vs. Bcl2 tg	61.36	50,98 to 71,74	Yes	****	<0,000000000000001		p21 -/- vs. Bcl2 tg	75.63	65,25 to 86,02	Yes	****	<0,000000000000001
p53 -/- vs. Bcl2 tg	9.088	-1,294 to 19,47	No	ns	0.10594		p53 -/- vs. Bcl2 tg	10.62	0,2338 to 21,00	Yes	*	0.0432587			p53 -/- vs. Bcl2 tg	6.952	-3,430 to 17,33	No	ns	0.296037		p53 -/- vs. Bcl2 tg	10.56	0,1744 to 20,94	Yes	*	0.0448923
Fig 4f transcriptional induction of p53 regulated genes
p21									Puma									Noxa									Bax
	wt				p53 -/-					wt				p53 -/-					wt				p53 -/-					wt				p53 -/-
UN	0.146291	0.135157	0.679178	0.725051	0.1012	0.068651	0.260099		UN	0.376242	0.510844	0.196051	0.273804	0.213362	0.269431	0.0578096		UN	0.333524	0.178194	0.0285697	0.0345573	0.0137118	0.0194239	0.0324848		UN	1.72421	2.16619	2.25835	3.28385	1.34016	1.01625	1.53096
125nM	0.49715	0.393978	0.404007	0.364815	0.190089	0.151904	0.210924		125nM	0.299529	0.352855	0.0728805	0.0950447	0.330653	0.279532	0.0824274		125nM	0.0587459	0.0575487	0.0511525	0.047496	0.0267022	0.0299833	0.0341809		125nM	2.30233	1.87456	2.60908	2.31467	1.36236	0.930866	1.20826
125nM+QVD	1.4379	1.13143	1.68882	2.06765					125nM+QVD	1.20814	1.31565	0.631742	0.719963					125nM+QVD	0.811908	0.731453	0.705135	0.607796					125nM+QVD	5.6841	5.94273	6.6948	5.43679
Tukey's multiple comparisons test	Predicted (LS) mean diff,	95,00% CI of diff,	Below threshold?	Summary	Adjusted P Value				Tukey's multiple comparisons test	Predicted (LS) mean diff,	95,00% CI of diff,	Below threshold?	Summary	Adjusted P Value				Tukey's multiple comparisons test	Predicted (LS) mean diff,	95,00% CI of diff,	Below threshold?	Summary	Adjusted P Value				Tukey's multiple comparisons test	Predicted (LS) mean diff,	95,00% CI of diff,	Below threshold?	Summary	Adjusted P Value
p21 wt									Puma wt									Noxa wt									Bax wt
UN vs. 125nM	0.006432	-0,4235 to 0,4363	No	ns	0.999168				UN vs. 125nM	0.1342	-0,2213 to 0,4896	No	ns	0.599934				UN vs. 125nM	0.08998	-0,04744 to 0,2274	No	ns	0.23724				UN vs. 125nM	0.08299	-0,7366 to 0,9026	No	ns	0.990661
UN vs. 125nM+QVD	-1.16	-1,590 to -0,7301	Yes	****	1.19303e-05				UN vs. 125nM+QVD	-0.6296	-0,9851 to -0,2742	Yes	***	0.000950096				UN vs. 125nM+QVD	-0.5704	-0,7078 to -0,4329	Yes	****	5.2832e-08				UN vs. 125nM+QVD	-3.581	-4,401 to -2,762	Yes	****	1.7616e-08
125nM vs. 125nM+QVD	-1.166	-1,596 to -0,7366	Yes	****	1.11855e-05				125nM vs. 125nM+QVD	-0.7638	-1,119 to -0,4083	Yes	***	0.000146431				125nM vs. 125nM+QVD	-0.6603	-0,7978 to -0,5229	Yes	****	7.273e-09				125nM vs. 125nM+QVD	-3.664	-4,484 to -2,845	Yes	****	1.2888e-08

## Sheet: Fig. 5
Fig 5a
FCS files:	Plk4F/F	220926 proB from PLK4FF BM_BM6.fcs
	Mb1Cre Plk4F/F	220926 proB from PLK4FF BM_BM3.fcs
Fig 5b
			Parent			of parent			of parent			of parent
# of cells in the Bone marrow			% of B cells			% propre B cells			% imm. IgM+			% mature B cells
Plk4F/F	Mb1Cre Plk4F/F		Plk4F/F	Mb1Cre Plk4F/F		Plk4F/F	Mb1Cre Plk4F/F		Plk4F/F	Mb1Cre Plk4F/F		Plk4F/F	Mb1Cre Plk4F/F
9250000	5250000		10.4	6.15		49.5	64		27.7	20		20.6	14.4
4500000	4500000		16.2	11.2		42	58.4		28.4	28.8		26.9	11
11300000	2500000		15.2	7.98		38.5	63.4		37.9	24.3		21.3	10.8
						% proB cells of propre			% preB cells of propre			Ratio of pro/pre B cells
					Fig 5c	Plk4F/F	Mb1Cre Plk4F/F		Plk4F/F	Mb1Cre Plk4F/F		Plk4F/F	Mb1Cre Plk4F/F
						11.9	27.6		58	13.8		0.205172	2
						10.5	23.6		52.9	36.2		0.198488	0.651934
						9.6	26.7		54.7	26		0.175503	1.02692
					Fig 5d	% small pre B cells of pre B cells			% large pre B cells of pre B cells			Ratio of large/small pre B cells
						Plk4F/F	Mb1Cre Plk4F/F		Plk4F/F	Mb1Cre Plk4F/F		Plk4F/F	Mb1Cre Plk4F/F
						71.1	60.5		23.4	34		0.329114	0.561983
						73.9	53.8		21.3	38.1		0.288227	0.708178
						79.8	58.4		16.5	36.5		0.206767	0.625
Fig 5e
FCS files:	Plk4F/F	220926 proB from PLK4FF BM_SPL5.fcs
	Mb1Cre Plk4F/F	220926 proB from PLK4FF BM_SPL2.fcs
Fig 5f
			Parent			of cells
# of cells in the spleen			% of B cells			% mature B cells			% immature B cells
Plk4F/F	Mb1Cre Plk4F/F		Plk4F/F	Mb1Cre Plk4F/F		Plk4F/F	Mb1Cre Plk4F/F		Plk4F/F	Mb1Cre Plk4F/F
8400000	1600000		41.5	10.8		34.2	8.08		5.92	2.41
6500000	3300000		41.3	20.9		31.5	17.3		8.39	2.89
3000000	1000000		38.1	12		32.4	10.4		4.54	1.76
						% T1 B cells of immature			% T2 B cells of immature
					Fig 5g	Plk4F/F	Mb1Cre Plk4F/F		Plk4F/F	Mb1Cre Plk4F/F
						24.4	16		47.5	31.1
						33.1	29.3		42.6	30.7
						37.6	35.1		38.2	19
						% follicular B cells of cells			% marginal zone B cells of cells
					Fig 5h	Plk4F/F	Mb1Cre Plk4F/F		Plk4F/F	Mb1Cre Plk4F/F
						27.9	5.35		4.22	1.77
						25.2	12.8		4.12	2.89
						27	5.63		2.96	2.07

## Sheet: Fig. 6
Fig 6a
% CD19+ of lymphocytes								% CD3+ of lymphocytes
Plk4F/F	Mb1Cre Plk4F/F	Mb1Cre Plk4F/F USP28F/F						Mb1Cre	Mb1Cre Plk4F/F	Mb1Cre Plk4F/F USP28F/F
42.66	0.07	59.55						42.6	77.7	34.5
45.52	4.92	58.78						42.6	73	38.9
39.54	0.35	67.99						47.1	66	33.1
46.04		61.35						39.5		26.5
40.8								45.7
43.6275								28.6
35.7025								27
45.92								21.8
48.24								28.1
Tukey's multiple comparisons test	Mean Diff,	95,00% CI of diff,	Below threshold?	Summary	Adjusted P Value			Tukey's multiple comparisons test	Mean Diff,	95,00% CI of diff,	Below threshold?	Summary	Adjusted P Value
Mb1Cre vs. Mb1Cre Plk4F/F	41.34	34,62 to 48,06	Yes	****	1.455e-09			Mb1Cre vs. Mb1Cre Plk4F/F	-36.34	-50,70 to -21,99	Yes	****	4.18859e-05
Mb1Cre vs. Mb1Cre Plk4F/F USP28F/F	-18.8	-24,86 to -12,74	Yes	****	4.81711e-06			Mb1Cre vs. Mb1Cre Plk4F/F USP28F/F	2.639	-10,30 to 15,58	No	ns	0.85403
Mb1Cre Plk4F/F vs. Mb1Cre Plk4F/F USP28F/F	-60.14	-67,84 to -52,44	Yes	****	8.8e-11			Mb1Cre Plk4F/F vs. Mb1Cre Plk4F/F USP28F/F	38.98	22,54 to 55,43	Yes	****	8.12569e-05
Fig 6b
% IgM-IgD- of CD19+B220+ (Bone marrow)				% cKit+ of IgM-IgD-+				% large CD25+ of CD25+
Plk4F/F	Mb1Cre Plk4F/F	Mb1Cre Plk4F/F USP28F/F		Plk4F/F	Mb1Cre Plk4F/F	Mb1Cre Plk4F/F USP28F/F		Plk4F/F	Mb1Cre Plk4F/F	Mb1Cre Plk4F/F USP28F/F
49.5	64	11.1		11.9	27.6	6.41		23.4	34	40.7
42	58.4	22.5		10.5	23.6	20.8		21.3	38.1	22.3
38.5	63.4	19.3		9.6	26.7	15.9		16.5	36.5	27.1
18.3				20.7				29.6
22.7				22.2				19.5
Fig 6c
% CD19+B220+ (Spleen)				Serum IgM				Serum IgG1
Plk4F/F	Mb1Cre Plk4F/F	Mb1Cre Plk4F/F USP28F/F		Plk4F/F	Mb1Cre Plk4F/F	Mb1Cre Plk4F/F USP28F/F		Plk4F/F	Mb1Cre Plk4F/F	Mb1Cre Plk4F/F USP28F/F
41.5	10.8	15.9		4.6906	10.5832	14.2303		90.9865	9.10865	51.4193
41.3	20.9	46.7		6.62284	2.72589	6.30585		147.95	14.48	171.351
38.1	12	38.8		16.6438	8.85953	8.35387		311.225	15.4736	121.634
35.3				7.29055				165.261
32.9				14.0476				175.106
39.6				12.6931				149.446
Fig 6d
ELISA Anti-OVA IgG1					Spleen weight
Control	Mb1Cre Plk4F/F USP28F/F	Mb1Cre Plk4F/F	No OVA		Control	Mb1Cre Plk4F/F USP28F/F	Mb1Cre Plk4F/F	No OVA
5.5765	21.6999	3.89032	2.88655		127.8	147.2	127.1	65.8
26.9193	3.50853	3.78699	3.05206		110	140	103.7	101.8
9.41174	20.7557	4.31142	3.01959		163.2	164.2	135.6	94.9
7.18362	15.9175	3.33535	2.92016		147	174.1	120.4	101.1
Fig 6e AcTub
	0	1	2
Plk4F/F Usp28F/F	28.13	5.21	66.67
Mb1Cre Plk4F/F Usp28F/F	89.58	4.17	6.25
Fig 6f gammaTub											Fig 6f CEP152
	0			1			2					0			1			2
Plk4F/F Usp28F/F	11.96	0	6.67	38.04	33.65	26.67	50	66.35	66.67		Plk4F/F Usp28F/F	16.48	1.98	6.14	21.98	32.67	33.33	61.54	65.35	60.53
Mb1Cre Plk4F/F Usp28F/F	26.98	14.77	13.56	61.9	81.88	74.58	11.11	3.36	11.86		Mb1Cre Plk4F/F Usp28F/F	60.32	91.67	56.9	23.81	7.5	36.21	15.87	0.83	6.9
Fig 6g Centriole depletion
	UN	125nM	200nM
	0.456621	31.7829	40.0826
	0	20.3704	29.064
	5.14019	28.821	44.664
	4.71698	27.2727	30.0493
	5.26316
	2.7027
Tukey's multiple comparisons test	Mean Diff,	95,00% CI of diff,	Below threshold?	Summary	Adjusted P Value
UN vs. 125nM	-24.02	-32,71 to -15,32	Yes	****	3.45294e-05
UN vs. 200nM	-32.92	-41,61 to -24,22	Yes	****	1.63483e-06
125nM vs. 200nM	-8.903	-18,43 to 0,6222	No	ns	0.0673852
Fig 6h Cell cycle distribution
	G1			S			G2/M
UN	73.7638	69.7839	69.2181	8.5615	8.50333	6.74644	17.6747	21.7128	24.0355
125nM	73.7318	71.6012	65.4093	7.48368	10.2719	9.30979	18.7845	18.1269	25.2809
UN	88.336	87.247	80.3625	5.77156	5.48583	12.7895	5.89243	7.26721	6.84794
125nM	79.2261	81.575	81.2933	10.387	9.25795	9.31722	10.387	9.16709	9.38953
UN	82.2607	71.7221	71.7718	5.16895	13.3072	11.1111	12.5704	14.9706	17.1171
125nM	69.3694	73.1434	73.6325	10.7107	10.2747	8.23482	19.9199	16.5819	18.1326
Fig 6i	Trim37 RNA levels in progenitor vs mature B cells (measured by qPCR, normalized to HPRT)
	untreated		125nM Centrinone +QVD	125nM Centrinone
	proB	mature	proB	mature
	0.880665	0.487184	0.823781	0.469955
	0.959738	0.546829	0.703705	0.514333
	0.933041	0.477343	1.05217	0.627615
	1.28228	0.55036	1.01686	0.552162
Fig 6j
p21			Puma			Noxa			Bax
proB	mature		proB	mature		proB	mature		proB	mature
9.82902	1.64991		3.21108	1.42551		2.43433	1.21595		3.29664	1.20035
8.37123	1.61039		2.57545	0.967008		4.10482	1.25453		2.74341	1.3112
2.48656	3.85155		3.22233	1.19889		24.6812	1.73597		2.96447	1.52361
2.85173	3.65694		2.62949	0.914732		17.5881	1.22547		1.65561	1.38827

## Sheet: Supplementary Fig. 1
S1d centriole count of sorted preB cells (low med high CentrinGFP)
low	med	high	Tukey's multiple comparisons test	Mean Diff,	95,00% CI of diff,	Below threshold?	Summary	Adjusted P Value
0	5.43	21.459	low vs. med	-5.219	-9,155 to -1,284	Yes	*	0.0155029
0.532	7.87	21.951	low vs. high	-22.12	-26,05 to -18,18	Yes	****	5.5771e-06
0	2.89	23.478	med vs. high	-16.9	-20,83 to -12,96	Yes	****	2.90077e-05
S1e % of cells in G2
low	med	high	Tukey's multiple comparisons test	Mean Diff,	95,00% CI of diff,	Below threshold?	Summary	Adjusted P Value
2.37	12.1	39.2	low vs. med	-8.167	-20,35 to 4,018	No	ns	0.179649
3.48	11.9	45.2	low vs. high	-35.64	-47,82 to -23,46	Yes	***	0.00026292
1.13	7.48	29.5	med vs. high	-27.47	-39,66 to -15,29	Yes	**	0.00110056
S1f % of cells in M
low	med	high	Tukey's multiple comparisons test	Mean Diff,	95,00% CI of diff,	Below threshold?	Summary	Adjusted P Value
0.053	0.47	2.01	low vs. med	-0.2793	-1,252 to 0,6930	No	ns	0.670494
0.089	0.25	1.13	low vs. high	-1.806	-2,778 to -0,8337	Yes	**	0.00304715
0	0.26	2.42	med vs. high	-1.527	-2,499 to -0,5544	Yes	**	0.00704299

## Sheet: Supplementary Fig. 2
Fig S2a % of cells pH3+
		wt					Bcl2 tg					p21 -/-					p53 -/-					Pidd1 -/-					MCL1tg
d0		0.85	0.99	0.48	1.24		0.052	0.053	0.25	0.16		1.1	0.7	0.34			0.36	0.36	0.52	0.4	0.34	0.28	0.24	0.3			0.14	0.078	0.012	0.02
d3		1.49	1.55	1.5	0.86		1.56	1.35	1.68	1.11		1.52	1.48	1.57			2.52	1.72	2.09	1.9	1.97	1.9	1.65	1.74			1.8	1.91	1.8	1.89
d5		0.64	0.69	0.82	0.86		0.97	0.77	1.28	0.98		0.81	0.79	0.64			0.3	0.94	1.11	1.03	0.81	0.96	1	0.83			0.62	0.53	0.5	0.51
d7		0.62	0.6	0.59	0.33		0.53	0.49	1.02	0.65		0.6	0.76	0.67			0.12	0.46	0.7	0.48	0.41	0.78	0.96	0.85			0.82	0.86	0.91	0.83
Tukey's multiple comparisons test	Predicted (LS) mean diff,	95,00% CI of diff,	Below threshold?	Summary	Adjusted P Value		Tukey's multiple comparisons test	Predicted (LS) mean diff,	95,00% CI of diff,	Below threshold?	Summary	Adjusted P Value
d0							d3
wt vs. Bcl2 tg	0.7613	0,3520 to 1,170	Yes	****	1.07476e-05		wt vs. Bcl2 tg	-0.075	-0,4842 to 0,3342	No	ns	0.994407
wt vs. p21 -/-	0.1767	-0,2653 to 0,6187	No	ns	0.848449		wt vs. p21 -/-	-0.1733	-0,6153 to 0,2687	No	ns	0.858445
wt vs. p53 -/-	0.494	0,1058 to 0,8822	Yes	**	0.00504281		wt vs. p53 -/-	-0.69	-1,078 to -0,3018	Yes	****	2.74118e-05
wt vs. Pidd1 -/-	0.6167	0,1747 to 1,059	Yes	**	0.00156269		wt vs. Pidd1 -/-	-0.4367	-0,8787 to 0,005330	No	ns	0.0547025
wt vs. MCL1tg	0.8275	0,4183 to 1,237	Yes	****	1.6537e-06		wt vs. MCL1tg	-0.5	-0,9092 to -0,09079	Yes	**	0.00799483
Fig S2b % of cells gH2AX+
		wt					BCL2tg					p21 -/-					p53 -/-					Pidd1 -/-					Mcl1tg
d0		0.82	0.97	0.61	0.088		0	0.027	0.068	0.088		1.29	0.94	0.64			0.31	0.89	1.04	0.66	0.37	0.5	0.89	1.77			0.13	0.16	0.058	0.08
d3		1.5	1.43	1.31	1.36		3.81	4.27	2.62	4.56		1.4	1.3	1.35			0.83	0.53	0.38	0.44	0.38	1.65	0.56	0.64			0.22	0.17	0.097	0.16
d5		0.73	0.66	0.68	0.078		8.28	7.65	2.64	9.65		0.59	0.76	0.67			0.31	0.32	0.29	0.33	0.25	0.49	0.58	0.7			0.67	0.55	0.52	0.2
d7		0.53	0.4	0.63	0.13		3.6	3.41	1.19	4.5		0.64	0.84	0.67			0.58	0.33	0.29	0.3	0.26	0.51	0.9	0.33			0.25	0.3	0.22	0.3
Tukey's multiple comparisons test	Predicted (LS) mean diff,	95,00% CI of diff,	Below threshold?	Summary	Adjusted P Value		Tukey's multiple comparisons test	Predicted (LS) mean diff,	95,00% CI of diff,	Below threshold?	Summary	Adjusted P Value
d5							d7
wt vs. BCL2tg	-6.518	-8,106 to -4,930	Yes	****	<0,000000000000001		wt vs. BCL2tg	-2.753	-4,341 to -1,164	Yes	****	4.48313e-05
wt vs. p21 -/-	-0.1363	-1,852 to 1,579	No	ns	0.999902		wt vs. p21 -/-	-0.2942	-2,010 to 1,421	No	ns	0.995904
wt vs. p53 -/-	0.237	-1,270 to 1,744	No	ns	0.997277		wt vs. p53 -/-	0.0705	-1,436 to 1,577	No	ns	0.999993
wt vs. Pidd1 -/-	-0.053	-1,768 to 1,662	No	ns	0.999999		wt vs. Pidd1 -/-	-0.1575	-1,873 to 1,558	No	ns	0.9998
wt vs. MCL1tg	0.052	-1,536 to 1,640	No	ns	0.999999		wt vs. MCL1tg	0.155	-1,433 to 1,743	No	ns	0.99973
Fig S2f cell cycle distribution of pro B cell culture
		G1					S					G2/M					polyploid
wt		77.894	75.941	78.744	53		15.431	16.609	15.771	27.3		6.616	7.375	5.414	19.7		0.059	0.075	0.072	0
Pidd1-/-		79.4644	81.0328	84.5879			7.27692	10.0547	7.66645			12.9514	8.62684	7.66645			0.307321	0.285578	0.0792342
p21-/-		71.733	65.876	69.684			19.441	23.966	20.938			8.65	10.082	9.28			0.177	0.076	0.098
p53-/-		72.536	69.88	68.921	64.191	64.495	18.083	18.286	19.895	21.362	19.927	9.317	11.599	11.165	14.381	15.32	0.064	0.235	0.019	0.066	0.257
BCL2tg		94.398	96.088	90.755	93.293		4.43	2.863	6.847	4.865		1.139	0.979	2.357	1.727		0.033	0.071	0.042	0.116
MCL1tg		88.1795	87.5525	88.4211	83.6276		7.20283	5.87352	6.94737	9.21013		4.55444	6.34381	4.50125	7.10179		0.0632004	0.230138	0.130326	0.0605266
wt		60.208	61.775	62.703	50.7576		27.455	26.354	27.189	27.0202		12.282	11.605	9.952	22.2222		0.054	0.266	0.156	0
Pidd1-/-		44.57	55.54	49.44			25.31	20.56	22.02			30.01	23.82	28.46			0.11	0.08	0.08
p21-/-		54.956	60.319	54.327			31.281	27.946	32.207			13.616	11.571	13.247			0.147	0.164	0.219
p53-/-		45.233	41.025	39.379	42.78	37.16	33.113	35.37	36.47	34.573	34.195	21.426	23.546	24.105	22.57	28.584	0.227	0.06	0.046	0.077	0.06
BCL2tg		57.603	62.796	56.854	60.75		33.782	29.433	29.556	26.439		8.266	7.64	13.354	12.539		0.349	0.131	0.236	0.272
MCL1tg		56.2717	54.2144	57.3209	54.5878		22.0994	25.8499	21.703	25.1165		21.4856	19.8149	20.7684	20.1539		0.143237	0.1207	0.207684	0.141787
wt		75.227	74.235	70.427	58.8737		16.842	17.907	19.957	20.0337		7.469	7.58	9.385	21.0115		0.462	0.278	0.231	0.0811334
Pidd1-/-		60.64	61.32	68.97			16.87	24.36	14.4			21.88	13.58	16.08			0.61	0.74	0.55
p21-/-		70.864	68.866	72.193			20.823	21.131	19.552			8.006	9.547	7.821			0.307	0.456	0.434
p53-/-		68.92	68.664	65.241	66.648	67.576	21.27	17.468	19.505	18.332	17.98	9.696	13.706	14.931	14.495	13.98	0.114	0.161	0.323	0.526	0.464
BCL2tg		67.403	63.132	63.879	58.042		16.743	29.029	18.383	24.981		15.771	7.744	17.664	16.796		0.083	0.094	0.073	0.181
MCL1tg		77.6265	70.7627	73.1963	70.2811		9.94258	19.7034	18.0369	19.1291		12.1225	9.375	8.52559	10.4312		0.308379	0.158898	0.241191	0.158529
wt		75.556	76.762	78.77	64.7572		15.791	16.34	13.737	19.2092		8.183	6.688	7.281	15.7534		0.471	0.209	0.211	0.280199
Pidd1-/-		68.36	62.27	57.57			16.42	21.66	20.53			14.9	15.84	21.76			0.33	0.23	0.14
p21-/-		74.189	72.273	69.998			16.577	18.383	20.316			8.868	8.982	8.909			0.367	0.362	0.778
p53-/-		71.364	71.496	64.889	71.102	71.997	11.035	15.846	20.893	14.59	14.826	17.51	12.432	13.929	14.062	12.886	0.09	0.226	0.289	0.246	0.291
BCL2tg		69.636	64.253	65.33	63.501		20.72	23.325	18.813	21.321		9.441	11.993	15.712	14.867		0.203	0.429	0.145	0.311
MCL1tg		79.3616	77.599	76.4231	79.0949		9.89543	11.2217	13.1041	9.47446		10.6219	11.01	10.3365	11.3144		0.121079	0.169384	0.136283	0.116316
Fig S2g centriole count of pro B cell culture
		2							3							4							>4
wt		77.6699	60.2679	61.9835	50	48.8235	42.7861		1.94175	8.48214	9.09091	12	12.9412	16.4179		10.1942	20.0893	21.0744	21	23.5294	20.398		10.1942	11.1607	7.85124	17	14.7059	20.398
Pidd1-/-		70	74.6667	76.5027			72.093		7	5.33333	5.46448			2.3256		12.5	9.33333	11.4754			16.2791		10.5	10.6667	6.55738			9.3023
p21-/-		58.427	65.3631	62.6168					5.61798	8.37989	11.6822					26.9663	17.3184	18.2243					8.98876	8.93855	7.47664
p53-/-		68.4615	74.7706	71.7391	74.3243	80.6452			9.61538	6.88073	4.34783	5.40541	4.43548			15	11.0092	16.087	12.5	9.67742			6.92308	7.33945	7.82609	7.77027	5.24193
BCL2tg		67.0588	72.6457	84.0909	73.8318				11.7647	14.3498	8.18182	10.2804				15.2941	9.41704	4.09091	10.7477				5.88235	3.58744	3.63636	5.14019
MCL1tg		77.6786	71.2727	71.5736	73.5772				5.35714	2.54545	3.5533	2.03252				11.6071	14.5455	11.6751	13.0081				5.35714	11.6364	13.198	11.3821
wt		53.211	57.7236	58.6667	47.1795	45.7547	35.6436		3.66972	13.0081	9.77778	9.74359	7.07547	14.3564		24.3119	21.1382	24.8889	18.4615	22.6415	24.2574		18.8073	8.13008	6.66667	24.6154	24.5283	25.7426
Pidd1-/-		63.1148	65.5844	59.6244			54.0084		10.2459	9.09091	9.85915			5.0633		13.5246	15.5844	16.9014			22.7848		13.1148	9.74026	13.615			18.1435
p21-/-		60.3846	66.8142	50.8621					8.46154	7.9646	9.91379					25.3846	19.469	23.7069					5.76923	5.75221	15.5172
p53-/-		43.038	52.2634	38.4298	39.7129	37.037			11.3924	8.64198	11.9835	11.9617	12.3457			24.0506	25.1029	29.3388	29.6651	26.5432			21.519	13.9918	20.2479	18.6603	24.0741
BCL2tg		39.3939	42.4731	41.7391	44.7154				10.303	11.828	10	14.2276				21.8182	25.8065	22.6087	23.5772				28.4848	19.8925	25.6522	17.4797
MCL1tg		45.5285	42.2794	44.8387	38.6207				5.69106	3.30882	2.25806	2.75862				26.8293	29.7794	28.0645	28.9655				21.9512	24.6324	24.8387	29.6552
wt		55.6098	76.1702	67.2414	73.5294	48.2412	53.0928		4.87805	8.51064	6.03448	13.5294	14.5729	15.9794		23.9024	12.766	15.9483	10	22.6131	23.1959		15.6098	2.55319	10.7759	2.94118	14.5729	7.73196
Pidd1-/-		57.0934	63.6771	54.7718			60.7407		9.68858	8.96861	7.46888			7.4074		18.6851	13.4529	19.917			21.8519		14.5329	13.9013	17.8423			10
p21-/-		66.0232	74.8879	74.7082					9.65251	8.52018	9.33852					17.3745	9.86547	10.5058					6.94981	6.72646	5.44747
p53-/-		63.7631	71.8615	64	67.1296	67.4641			6.62021	7.79221	8.44444	4.16667	10.5263			15.331	12.1212	16.4444	16.6667	14.3541			14.2857	8.22511	11.1111	12.037	7.6555
BCL2tg			38.6792	52.8736	40.9639					9.90566	9.96169	10.8434					22.1698	16.092	21.0843					29.2453	21.0728	27.1084
MCL1tg		68.1159	58.6667	58.2386	43.29				1.44928	0.666667	1.13636	3.8961				18.4783	16.6667	19.6023	28.1385				11.9565	24	21.0227	24.6753
wt		77.6699	60.2679	61.9835	50	48.8235	42.7861		1.94175	8.48214	9.09091	12	12.9412	16.4179		10.1942	20.0893	21.0744	21	23.5294	20.398		10.1942	11.1607	7.85124	17	14.7059	20.398
Pidd1-/-		65.8635	59.8802	59.736			71.1111		8.03213	10.7784	12.2112			5.9259		11.6466	17.9641	17.8218			15.5556		14.4578	11.3772	10.231			7.4074
p21-/-		80.9524	73.2719	78.9474					6.92641	9.21659	7.28745					11.2554	15.2074	11.336					0.865801	2.30415	2.42915
p53-/-		88.3721	72.4299	61.2	66.1238	69.17			4.18605	8.41122	10.4	7.16612	8.30039			4.65116	14.0187	17.2	16.9381	18.5771			2.7907	5.14019	11.2	9.77199	3.95257
BCL2tg		55.814	51.1628	63.0137	57.9439				10.8527	13.9535	6.16438	8.41122				16.2791	9.30233	11.3014	14.0187				17.0543	25.5814	19.5205	19.6262
MCL1tg		66.9145	58.9595	72.5806	67.7233				1.48699	4.04624	3.22581	2.01729				12.6394	17.052	12.2581	13.8329				18.9591	19.9422	11.9355	16.4265

## Sheet: Supplementary Fig. 3
Fig S3a % of counted cells with centriole number 1->4
		2						3						4						>4						>4
rtTA		66.8182	67.0833	72.4771				7.7273	10	6.422				13.1818	16.6667	11.0092				12.2727	6.25	10.0917				12.2727	6.25	10.0917
rtTA PLK4		69.1781	72.541	70.2222				11.6438	6.5574	7.1111				13.6986	13.9344	14.6667				5.4795	6.9672	8				5.4795	6.9672	8
rtTA		35.8491	35.5311	43.0435				5.6604	9.1575	15.2174				23.8994	20.8791	13.913				34.5912	34.4322	27.8261				34.5912	34.4322	27.8261	25	16.6667	25
rtTA PLK4		35.1613	50.8591	41.2698				13.2258	10.6529	7.9365				24.1935	18.9003	23.8095				27.4194	19.5876	26.9841				27.4194	19.5876	26.9841
rtTA+Dox		44.1489	29.2079	37.2671	38.0952	42.4242	33.5106	15.4255	14.8515	9.3168	9.5238	4.7619	7.9787	14.8936	24.2574	21.118	25.5952	26.4069	21.2766	25.5319	31.6832	32.2981	26.7857	26.4069	37.234	25.5319	31.6832	32.2981	26.7857	26.4069	37.234
rtTA PLK4+Dox		31.4917	30.6122	23.4375	32.3944			8.8398	7.483	9.375	8.4507			23.2044	21.0884	31.25	28.169			36.4641	40.8163	35.9375	30.9859			36.4641	40.8163	35.9375	30.9859
rtTA		48.7562	54.6816	56.4315				7.9602	7.1161	7.4689				22.3881	16.8539	22.8216				20.8955	21.3483	13.278				20.9974	19.0476	14.094	13.278	12.6087	11.2613
rtTA PLK4		43.8202	64.9533	54.386				12.3596	7.0093	7.0175				25.8427	16.8224	26.3158				17.9775	11.215	12.2807				17.9775	11.215	12.2807
rtTA+Dox		43.4579	57.8755	55	52.2346	52.5581	63.7736	7.9439	9.1575	9.1667	10.0559	15.814	9.8113	26.6355	17.9487	17.5	17.0391	14.8837	12.8302	21.9626	15.0183	18.3333	20.6704	16.7442	13.5849	27.7027	22.0513	15.0183	18.3333	20.6704	16.7442	13.5849
rtTA PLK4+Dox		45.7547	23.4973	34.8315	40.8			7.0755	16.9399	6.7416	11.2			22.6415	20.765	29.2135	19.2			24.5283	38.7978	29.2135	28.8			24.5283	38.7978	29.2135	28.8
rtTA		80.4124	73.4884	73.913				7.732	6.0465	3.9855				8.2474	13.4884	15.2174				3.6082	6.9767	6.8841				3.6082	6.9767	6.8841
rtTA PLK4		73.3645	80.1325	70.8134				7.94393	7.94702	8.134				12.6168	8.60927	12.9187				6.07477	3.31126	8.134				6.07477	3.31126	8.134
rtTA+Dox		50.7853	68.4211	55.3571	65.7407	75.2941	70.8134	10.4712	10.5263	8.4821	11.1111	6.6667	8.134	27.2251	13.1579	25.8929	13.8889	10.5882	12.9187	11.5183	7.8947	10.2679	9.2593	7.451	8.134	11.4983	7.8947	10.2679	9.2593	7.451
rtTA PLK4+Dox		59.7458	57.4803	52.6316	61.5702			11.4407	6.2992	7.0175	7.0248			9.322	18.8976	15.7895	19.0083			19.0083	8.93855	18.8976	15.7895			19.0083	8.93855	18.8976	15.7895
Fig S3b % of cells in cell cycle stage
		G1							S							G2/M							>4
rtTA		35.4988	46.5368	44.2436	77.2802	67.9195	71.6772		32.2506	30.303	32.4453	15.4767	9.30446	8.7651		32.2506	23.1602	23.3111	7.24309	22.776	19.5576
rtTA Plk4		34.2045	46.6667	60.7767	79.7432	68.2428	67.6382		32.5	32.381	20.1942	12.8418	7.49535	12.9648		33.2955	20.9524	19.0291	7.41508	24.2618	19.397
rtTA		35.2496	44.5033	52.7046	49.1477	72.5546	42.3138		30.2572	26.3576	22.8849	18.4659	8.26211	28.2092		34.4932	29.1391	24.4105	32.3864	19.1833	29.477									16.6667	25
rtTA Plk4		45.0237	63.4513	55.9622	50.0588	56.0972	57.1069		23.0648	24.799	29.5159	33.7645	12.9575	18.6164		31.9115	11.7496	14.5218	16.1767	30.9453	24.2767
rtTA+Dox		38.3704	50.6812	45.1149	49.5897	57.3733	49.3072		34.5185	23.7057	27.0115	29.1911	11.5812	25.4042		27.1111	25.6131	27.8736	21.2192	31.0455	25.2887									37.234
rtTA Plk4 +Dox		45.3704	50.6726	53.6866	53.0686	57.8522	59.6879		21.6667	30.6428	21.659	18.2912	15.7044	15.0845		32.963	18.6846	24.6544	28.6402	26.4434	25.2276
rtTA		32.0455	48.7106	35.0181	59.1497	63.0262	67.7134		29.0909	19.7708	26.3538	19.7043	18.8598	13.6899		38.8636	31.5186	38.6282	21.146	18.114	18.5967									12.6087	11.2613
rtTA Plk4		35.7268	39.4872	61.3497	65.19	62.2106	64.0639		27.1454	25.2991	15.5127	12.6856	18.3449	18.6335		37.1278	35.2137	23.1376	22.1243	19.4444	17.3026
rtTA+Dox		30.7472	42.7052	39.5509	62.5357	66.2814	65.6384		27.4222	24.4681	25.0432	16.1106	13.8523	15.1671		41.8305	32.8267	35.4059	21.3537	19.8664	19.1945									20.6704	16.7442	13.5849
rtTA Plk4 +Dox		65.8909	42.6372	49.9648	55.3175	69.0526	66.5408		20.7865	23.332	24.9824	13.7904	15.1789	18.7353		13.3226	34.0308	25.0528	30.8921	15.7684	14.7239
rtTA		25.5027	35.2727	31.8448	71.9112	60.13	71.7991		27.5774	21.8182	25.183	13.779	17.7952	13.3845		46.9199	42.9091	42.9722	14.3098	22.0748	14.8164
rtTA Plk4		26.6566	78.8574	63.1191	69.7002	73.5759	69.2841		26.7702	10.4248	19.4425	17.1968	14.2207	7.62125		46.5733	10.7178	17.4384	13.103	12.2033	23.0947
rtTA+Dox		44.16	47.1014	32.067	74.7283	62.0715	67.9253		22.08	13.0435	27.6536	14.7418	16.6366	14.4965		33.76	39.8551	40.2793	10.5299	21.292	17.5781									7.451
rtTA Plk4 +Dox		34.6565	26.747	63.0831	69.9865	48.6233	60.3232		17.8626	40	19.0582	17.8555	26.7135	19.5691		47.4809	33.253	17.8587	12.1579	24.6632	20.1077
Fig S3c % pH3+ cells
		rtTA						PLK4
d0		0	1.37	0.65	0.49			0	0.96	0.27	0.12	0.24
d3		1.76	0.38	1.68	0.86			1.43	0.73	0.24	1.53	0.86
d3+Dox		2.06	0.33	1.32	1.22			1.13	0.43	0.58	1.34	1.27
d5		0.014	0.15	0.24	0.34			1.56	0.76	0.54	0.41	0.22
d5+Dox		1.84	0.46	0.52	0.53			0.31	0.74	0.52	0.32	0.68
d7		0.12	0.24	0.37	0.22			1	0.35	0.37	0.81	0.5
d7+Dox		0.00892	0.31	0.46	0.25			0.26	0.23	0.34	0.27	0.32
Fig S3d % gH2AX+ cells
		rtTA						rtTA Plk4
d0		1.38	0	0.56	0.59			0.75	0.096	0.38	0.24	0.047
d3		3.07	0.14	0.32	1.2			2.86	0.32	0.3	0.11	0.43
d3+Dox		2.96	0.57	0.51	0.93			3.18	0.7	0.53	1.73	1.69
d5		1.22	0.12	0.11	0.36			1.21	0.82	0.19	0.95	0.55
d5+Dox		1.04	0.87	0.34	0.51			1.46	0.64	0.35	0.89	0.89
d7		0.14	0.53	0.54	0.41			1.08	1.23	0.37	0.7	0.7
d7+Dox		0.27	0.48	0.54	0.25			0.65	0.27	0.71	0.49	0.24

## Sheet: Supplementary Fig. 4
S4b pH3+ cells
	wt				p21 -/-				p53 -/-				Bcl2 tg
0	0	0.2	0.46	0.8	0.52	0.34	0.63	0.72	1.42	0.72	0.85	0.3	0.29	0	0.033
0	1.49	0.45	0.83	1.17	1.68	1.57	1.73		1.72	2.09	1.9	1.97	1.67	1.29	1.42
25	0.6	1.12	0.97	0.47	1.53	1.87	1.67	0.91	3.04	2.68	1.99	4.54	1.82	1.39	2.17
125	0.95	0.52	0.56	0.56	1.35	0.74	1.5	1.31	3.22	2.94	3.18	5.1	1.84	2.26	2.09
200	0.38	0.48	0.47		0.91	1.37	1.11	0.88	2.99	2.92	2.61	4.44	1.44	1.57	1.59
Tukey's multiple comparisons test	Predicted (LS) mean diff,	95,00% CI of diff,	Below threshold?	Summary	Adjusted P Value		Tukey's multiple comparisons test	Predicted (LS) mean diff,	95,00% CI of diff,	Below threshold?	Summary	Adjusted P Value		Tukey's multiple comparisons test	Predicted (LS) mean diff,	95,00% CI of diff,	Below threshold?	Summary	Adjusted P Value
25							125							200
wt vs. p21 -/-	-0.705	-1,605 to 0,1947	No	ns	0.173449		wt vs. p21 -/-	-0.5775	-1,477 to 0,3222	No	ns	0.33259		wt vs. p21 -/-	-0.6242	-1,596 to 0,3476	No	ns	0.332037
wt vs. p53 -/-	-2.273	-3,172 to -1,373	Yes	****	8.15764e-08		wt vs. p53 -/-	-2.963	-3,862 to -2,063	Yes	****	4.3862e-11		wt vs. p53 -/-	-2.797	-3,768 to -1,825	Yes	****	2.5783e-09
wt vs. Bcl2 tg	-1.003	-1,975 to -0,03152	Yes	*	0.0405524		wt vs. Bcl2 tg	-1.416	-2,388 to -0,4440	Yes	**	0.00169205		wt vs. Bcl2 tg	-1.09	-2,129 to -0,05109	Yes	*	0.03632
p21 -/- vs. p53 -/-	-1.568	-2,467 to -0,6678	Yes	***	0.000142558		p21 -/- vs. p53 -/-	-2.385	-3,285 to -1,485	Yes	****	2.39124e-08		p21 -/- vs. p53 -/-	-2.173	-3,072 to -1,273	Yes	****	2.42186e-07
p21 -/- vs. Bcl2 tg	-0.2983	-1,270 to 0,6735	No	ns	0.847458		p21 -/- vs. Bcl2 tg	-0.8383	-1,810 to 0,1335	No	ns	0.113763		p21 -/- vs. Bcl2 tg	-0.4658	-1,438 to 0,5060	No	ns	0.584891
p53 -/- vs. Bcl2 tg	1.269	0,2974 to 2,241	Yes	**	0.00568433		p53 -/- vs. Bcl2 tg	1.547	0,5749 to 2,518	Yes	***	0.000540409		p53 -/- vs. Bcl2 tg	1.707	0,7349 to 2,678	Yes	***	0.000125674
S4d polyploid cells
	wt				p21 -/-				p53 -/-				Bcl2 tg
0	0.119	0.138	0.316	0.033	0.027	0.1	0.35	0.3	0.37	0	0	0	0.111	0.16	0.311
0	0.071	0.065	0.081	0.019	0.14	0.16	0.049		0.087	0.046	0.038	0.038	0.142	0.296	0.152
25	0.203	0	0.354	0.21	0.17	0.086	0.12	0	0.56	0.48	0.35	0.43	1.623	1.635	0.485
125	0	0	0.14	0.13	0.25	0.59	0.34	0.3	0.59	1.02	0.96	0.6	0.356	1.808	0.726
200	0	0.128	0.11		0.39	0	0.19	0.22	0.59	1.18	0.74	0.58	1.304	0.551	0.69
Tukey's multiple comparisons test	Predicted (LS) mean diff,	95,00% CI of diff,	Below threshold?	Summary	Adjusted P Value		Tukey's multiple comparisons test	Predicted (LS) mean diff,	95,00% CI of diff,	Below threshold?	Summary	Adjusted P Value		Tukey's multiple comparisons test	Predicted (LS) mean diff,	95,00% CI of diff,	Below threshold?	Summary	Adjusted P Value
25							125							200
wt vs. p21 -/-	0.09775	-0,3680 to 0,5635	No	ns	0.944306		wt vs. p21 -/-	-0.3025	-0,7682 to 0,1632	No	ns	0.322242		wt vs. p21 -/-	-0.1207	-0,6237 to 0,3824	No	ns	0.91982
wt vs. p53 -/-	-0.2633	-0,7290 to 0,2025	No	ns	0.445119		wt vs. p53 -/-	-0.725	-1,191 to -0,2593	Yes	***	0.000729303		wt vs. p53 -/-	-0.6932	-1,196 to -0,1901	Yes	**	0.00322
wt vs. Bcl2 tg	-1.056	-1,559 to -0,5529	Yes	****	5.13517e-06		wt vs. Bcl2 tg	-0.8958	-1,399 to -0,3928	Yes	***	0.000100461		wt vs. Bcl2 tg	-0.769	-1,307 to -0,2312	Yes	**	0.00211181
p21 -/- vs. p53 -/-	-0.361	-0,8267 to 0,1047	No	ns	0.180989		p21 -/- vs. p53 -/-	-0.4225	-0,8882 to 0,04322	No	ns	0.0881808		p21 -/- vs. p53 -/-	-0.5725	-1,038 to -0,1068	Yes	*	0.0101902
p21 -/- vs. Bcl2 tg	-1.154	-1,657 to -0,6506	Yes	****	7.88965e-07		p21 -/- vs. Bcl2 tg	-0.5933	-1,096 to -0,09030	Yes	*	0.0146927		p21 -/- vs. Bcl2 tg	-0.6483	-1,151 to -0,1453	Yes	**	0.00648868
p53 -/- vs. Bcl2 tg	-0.7927	-1,296 to -0,2896	Yes	***	0.000619191		p53 -/- vs. Bcl2 tg	-0.1708	-0,6739 to 0,3322	No	ns	0.804429		p53 -/- vs. Bcl2 tg	-0.07583	-0,5789 to 0,4272	No	ns	0.978131

[truncated: 2 more sheets: Supplementary Fig. 5, Supplementary Fig. 6]
